# Supplementary material for: 33 years of globally calibrated wave height and wind speed data based on altimeter observations
Source: Sci Data. 2019 May 29;6:77. doi: 10.1038/s41597-019-0083-9 (PMC6541622; doi:10.1038/s41597-019-0083-9)
Supplement: Supplementary file 1 — Download metadata file [file 41597_2019_83_MOESM1_ESM.zip]

Archive with 3 entries (3 files):
- a_Young772B_assay.txt
- s_Young772B_study.txt
- i_Investigation.txt
