# Supplementary material for: 33 years of globally calibrated wave height and wind speed data based on altimeter observations
Source: Sci Data. 2019 May 29;6:77. doi: 10.1038/s41597-019-0083-9 (PMC6541622; doi:10.1038/s41597-019-0083-9)
Supplement: Supplementary file 1 — Download metadata file [file 41597_2019_83_MOESM1_ESM.zip › a_Young772B_assay.txt]

Sample Name	Protocol REF	Assay Name	Raw Data File	Comment[Data Repository]	Comment[Data Record Accession]	Comment[Data Record URI]
GEOSAT	Calibration against in situ measurements	IMOS SRS surface waves MW GEOSAT for longitude xxx and latitude yyy	IMOS_SRS-Surface-Waves_MW_GEOSAT_FV02_yyyN-xxxE-DM00.nc	Australian Ocean Data Network	doi:10.26198/5c77588b32cc1	https://doi.org/10.26198/5c77588b32cc1
ERS-1	Calibration against in situ measurements	IMOS SRS surface waves MW ERS-1 for longitude xxx and latitude yyy	IMOS_SRS-Surface-Waves_MW_ERS-1_FV02_yyyN-xxxE-DM00.nc	Australian Ocean Data Network	doi:10.26198/5c77588b32cc1	https://doi.org/10.26198/5c77588b32cc1
TOPEX	Calibration against in situ measurements	IMOS SRS surface waves MW TOPEX for longitude xxx and latitude yyy	IMOS_SRS-Surface-Waves_MW_TOPEX_FV02_yyyN-xxxE-DM00.nc	Australian Ocean Data Network	doi:10.26198/5c77588b32cc1	https://doi.org/10.26198/5c77588b32cc1
ERS-2	Calibration against in situ measurements	IMOS SRS surface waves MW ERS-2 for longitude xxx and latitude yyy	IMOS_SRS-Surface-Waves_MW_ERS-2_FV02_yyyN-xxxE-DM00.nc	Australian Ocean Data Network	doi:10.26198/5c77588b32cc1	https://doi.org/10.26198/5c77588b32cc1
GFO	Calibration against in situ measurements	IMOS SRS surface waves MW GFO for longitude xxx and latitude yyy	IMOS_SRS-Surface-Waves_MW_GFO_FV02_yyyN-xxxE-DM00.nc	Australian Ocean Data Network	doi:10.26198/5c77588b32cc1	https://doi.org/10.26198/5c77588b32cc1
JASON-1	Calibration against in situ measurements	IMOS SRS surface waves MW JASON-1 for longitude xxx and latitude yyy	IMOS_SRS-Surface-Waves_MW_JASON-1_FV02_yyyN-xxxE-DM00.nc	Australian Ocean Data Network	doi:10.26198/5c77588b32cc1	https://doi.org/10.26198/5c77588b32cc1
ENVISAT	Calibration against in situ measurements	IMOS SRS surface waves MW ENVISAT for longitude xxx and latitude yyy	IMOS_SRS-Surface-Waves_MW_ENVISAT_FV02_yyyN-xxxE-DM00.nc	Australian Ocean Data Network	doi:10.26198/5c77588b32cc1	https://doi.org/10.26198/5c77588b32cc1
JASON-2	Calibration against in situ measurements	IMOS SRS surface waves MW JASON-2 for longitude xxx and latitude yyy	IMOS_SRS-Surface-Waves_MW_JASON-2_FV02_yyyN-xxxE-DM00.nc	Australian Ocean Data Network	doi:10.26198/5c77588b32cc1	https://doi.org/10.26198/5c77588b32cc1
CRYOSAT-2	Calibration against in situ measurements	IMOS SRS surface waves MW CRYOSAT-2 for longitude xxx and latitude yyy	IMOS_SRS-Surface-Waves_MW_CRYOSAT-2_FV02_yyyN-xxxE-DM00.nc	Australian Ocean Data Network	doi:10.26198/5c77588b32cc1	https://doi.org/10.26198/5c77588b32cc1
HY-2A	Calibration against in situ measurements	IMOS SRS surface waves MW HY-2A for longitude xxx and latitude yyy	IMOS_SRS-Surface-Waves_MW_HY-2_FV02_yyyN-xxxE-DM00.nc	Australian Ocean Data Network	doi:10.26198/5c77588b32cc1	https://doi.org/10.26198/5c77588b32cc1
SARAL	Calibration against in situ measurements	IMOS SRS surface waves MW SARAL for longitude xxx and latitude yyy	IMOS_SRS-Surface-Waves_MW_SARAL_FV02_yyyN-xxxE-DM00.nc	Australian Ocean Data Network	doi:10.26198/5c77588b32cc1	https://doi.org/10.26198/5c77588b32cc1
JASON-3	Calibration against in situ measurements	IMOS SRS surface waves MW JASON-3 for longitude xxx and latitude yyy	IMOS_SRS-Surface-Waves_MW_JASON-3_FV02_yyyN-xxxE-DM00.nc	Australian Ocean Data Network	doi:10.26198/5c77588b32cc1	https://doi.org/10.26198/5c77588b32cc1
SENTINEL-3A	Calibration against in situ measurements	IMOS SRS surface waves MW SENTINEL-3A for longitude xxx and latitude yyy	IMOS_SRS-Surface-Waves_MW_SENTINEL-3A_FV02_yyyN-xxxE-DM00.nc	Australian Ocean Data Network	doi:10.26198/5c77588b32cc1	https://doi.org/10.26198/5c77588b32cc1
