# Supplementary material for: 33 years of globally calibrated wave height and wind speed data based on altimeter observations
Source: Sci Data. 2019 May 29;6:77. doi: 10.1038/s41597-019-0083-9 (PMC6541622; doi:10.1038/s41597-019-0083-9)
Supplement: Supplementary file 1 — Download metadata file [file 41597_2019_83_MOESM1_ESM.zip › s_Young772B_study.txt]

Source Name	Comment[source url]	Characteristics[geographical location]	Term Source REF	Term Accession Number	Characteristics[environment type]	Term Source REF	Term Accession Number	Protocol REF	Sample Name	Factor Value[duration of mission]	Factor Value[geographic location]
GEOSAT	http://globwave.ifremer.fr	Earth (Planet)	OMIT	OMIT:0018724	ocean	ENVO	ENVO:00000015	Altimeter quality controls	GEOSAT	1985-03-31/1989-12-31	latitude;longitude
ERS-1	http://globwave.ifremer.fr	Earth (Planet)	OMIT	OMIT:0018724	ocean	ENVO	ENVO:00000015	Altimeter quality controls	ERS-1	1991-08-01/1996-06-02	latitude;longitude
TOPEX	http://globwave.ifremer.fr	Earth (Planet)	OMIT	OMIT:0018724	ocean	ENVO	ENVO:00000015	Altimeter quality controls	TOPEX	1992-09-25/2005-10-08	latitude;longitude
ERS-2	http://globwave.ifremer.fr	Earth (Planet)	OMIT	OMIT:0018724	ocean	ENVO	ENVO:00000015	Altimeter quality controls	ERS-2	1995-04-29/2009-05-11	latitude;longitude
GFO	http://globwave.ifremer.fr	Earth (Planet)	OMIT	OMIT:0018724	ocean	ENVO	ENVO:00000015	Altimeter quality controls	GFO	2000-05-07/2008-09-07	latitude;longitude
JASON-1	http://rads.tudelft.nl	Earth (Planet)	OMIT	OMIT:0018724	ocean	ENVO	ENVO:00000015	Altimeter quality controls	JASON-1	2002-01-15/2013-06-21	latitude;longitude
ENVISAT	http://globwave.ifremer.fr	Earth (Planet)	OMIT	OMIT:0018724	ocean	ENVO	ENVO:00000015	Altimeter quality controls	ENVISAT	2002-05-14/2012-04-08	latitude;longitude
JASON-2	http://rads.tudelft.nl	Earth (Planet)	OMIT	OMIT:0018724	ocean	ENVO	ENVO:00000015	Altimeter quality controls	JASON-2	2008-07-04/2018-07-16	latitude;longitude
CRYOSAT-2	http://rads.tudelft.nl	Earth (Planet)	OMIT	OMIT:0018724	ocean	ENVO	ENVO:00000015	Altimeter quality controls	CRYOSAT-2	2010-07-14/2018-07-16	latitude;longitude
HY-2A	http://www.nsoas.org.cn	Earth (Planet)	OMIT	OMIT:0018724	ocean	ENVO	ENVO:00000015	Altimeter quality controls	HY-2A	2011-10-01/2018-06-06	latitude;longitude
SARAL	http://rads.tudelft.nl	Earth (Planet)	OMIT	OMIT:0018724	ocean	ENVO	ENVO:00000015	Altimeter quality controls	SARAL	2013-03-14/2018-07-16	latitude;longitude
JASON-3	http://rads.tudelft.nl	Earth (Planet)	OMIT	OMIT:0018724	ocean	ENVO	ENVO:00000015	Altimeter quality controls	JASON-3	2016-02-12/2018-07-16	latitude;longitude
SENTINEL-3A	http://rads.tudelft.nl	Earth (Planet)	OMIT	OMIT:0018724	ocean	ENVO	ENVO:00000015	Altimeter quality controls	SENTINEL-3A	2016-03-01/2018-07-16	latitude;longitude
