# Supplementary material for: 33 years of globally calibrated wave height and wind speed data based on altimeter observations
Source: Sci Data. 2019 May 29;6:77. doi: 10.1038/s41597-019-0083-9 (PMC6541622; doi:10.1038/s41597-019-0083-9)
Supplement: Supplementary file 1 — Download metadata file [file 41597_2019_83_MOESM1_ESM.zip › i_Investigation.txt]

# Investigation File generated for Scientific Data with Investigation File Authoring Tool version 0.1.0 on 10/05/2019 - This metadata file is CC0
ONTOLOGY SOURCE REFERENCE
Term Source Name	OMIT	ERO	IDO	OBI	ENVO	NCIT
Term Source File	http://data.bioontology.org/ontologies/OMIT	http://data.bioontology.org/ontologies/ERO	http://data.bioontology.org/ontologies/IDO	http://data.bioontology.org/ontologies/OBI	http://data.bioontology.org/ontologies/ENVO	http://data.bioontology.org/ontologies/NCIT
Term Source Version	OBO 4.0-12122013-2338	2013-08-02	2017-11-03	2014-08-18		17.06d
Term Source Description	Ontology for MicroRNA Target	Eagle-I Research Resource Ontology	Infectious Disease Ontology	Ontology for Biomedical Investigations	Environment Ontology	National Cancer Institute Thesaurus
INVESTIGATION
Investigation Identifier
Investigation Title
Investigation Description
Investigation Submission Date
Investigation Public Release Date
INVESTIGATION PUBLICATIONS
Investigation PubMed ID
Investigation Publication DOI
Investigation Publication Author List
Investigation Publication Title
Investigation Publication Status
Investigation Publication Status Term Accession Number
Investigation Publication Status Term Source REF
INVESTIGATION CONTACTS
Investigation Person Last Name
Investigation Person Mid Initials
Investigation Person First Name
Investigation Person Address
Investigation Person Phone
Investigation Person Fax
Investigation Person Email
Investigation Person Affiliation
Investigation Person Roles
Investigation Person Roles Term Accession Number
Investigation Person Roles Term Source REF
STUDY
Study Identifier	10.1038/s41597-019-0083-9
Study Title	33 years of globally calibrated wave height and wind speed data based on altimeter observations
Study Submission Date	03/01/2019
Study Public Release Date	29/05/2019
Study Description	https://www.nature.com/articles/s41597-019-0083-9
Study File Name	s_Young772B_study.txt
Comment[Subject Keywords]	""
Comment[Manuscript Licence]	CC BY-4.0
Comment[Experimental Metadata Licence]	CC0
Comment[Supplementary Information File Name]
Comment[Supplementary Information File Type]
Comment[Supplementary Information File URL]
Comment[Data Repository]	Australian Ocean Data Network
Comment[Data Record Accession]	doi:10.26198/5c77588b32cc1
Comment[Data Record URI]	https://doi.org/10.26198/5c77588b32cc1
STUDY DESIGN DESCRIPTORS
Study Design Type	data integration objective	modeling and simulation objective
Study Design Type Term Accession Number	ERO:0100092	ERO:0100102
Study Design Type Term Source REF	ERO	ERO
STUDY PUBLICATIONS
Study PubMed ID	""
Study Publication DOI	doi:10.1175/jtech-d-16-0145.1
Study Publication Author List	""
Study Publication Title	""
Study Publication Status	published
Study Publication Status Term Accession Number	
Study Publication Status Term Source REF	
STUDY FACTORS
Study Factor Name	duration of mission	geographic location
Study Factor Type	temporal_interval	geographic location
Study Factor Type Term Accession Number	http://www.ifomis.org/bfo/1.1/span#TemporalInterval	GAZ:00000448
Study Factor Type Term Source REF	IDO	OBI
STUDY ASSAYS
Study Assay Measurement Type	environmental system process
Study Assay Measurement Type Term Accession Number	ENVO:02500000
Study Assay Measurement Type Term Source REF	ENVO
Study Assay Technology Type	Altimeter Device
Study Assay Technology Type Term Accession Number	NCIT:C50057
Study Assay Technology Type Term Source REF	NCIT
Study Assay Technology Platform	""
Study Assay File Name	a_Young772B_assay.txt
STUDY PROTOCOLS
Study Protocol Name	Altimeter quality controls	Calibration against in situ measurements
Study Protocol Type	quality control	calibration
Study Protocol Type Term Accession Number	ERO:0001219	OBI:0000818
Study Protocol Type Term Source REF	ERO	OBI
Study Protocol Description		
Study Protocol URI	""	""
Study Protocol Version		
Study Protocol Parameters Name	""	""
Study Protocol Parameters Name Term Accession Number	""	""
Study Protocol Parameters Name Term Source REF	""	""
Study Protocol Components Name	""	""
Study Protocol Components Type	""	""
Study Protocol Components Type Term Accession Number	""	""
Study Protocol Components Type Term Source REF	""	""
STUDY CONTACTS
Study Person Last Name	Ribal	Young
Study Person First Name	Agustinus	Ian R.
Study Person Mid Initials
Study Person Email	""	ian.young@unimelb.edu.au
Study Person Phone
Study Person Fax
Study Person Address
Study Person Affiliation	Department of Infrastructure Engineering, University of Melbourne, Parkville, Victoria, Australia	Department of Infrastructure Engineering, University of Melbourne, Parkville, Victoria, Australia
Study Person Roles
Study Person Roles Term Accession Number
Study Person Roles Term Source REF
Comment[Study Person ORCID]	0000-0002-3286-5565	0000-0003-2233-9227
Comment[Funder]
Comment[FundRef ID]
Comment[Funder Term Source REF]
Comment[Grant Identifier]
